# Supplementary material for: Charge Regulation of Poly(acrylic acid) in Solutions of Non-Charged Polymer and Colloids
Source: Polymers (Basel). 2023 Feb 23;15(5):1121. doi: 10.3390/polym15051121 (PMC10007678; doi:10.3390/polym15051121)
Supplement: Supplementary file 1 [file polymers-15-01121-s001.zip]

Archive with 1 entries (1 files):
- polymers-2231502-supplementary.pdf
